# Supplementary material for: Cancer Associated Fibroblasts in Stage I-IIIA NSCLC: Prognostic Impact and Their Correlations with Tumor Molecular Markers
Source: PLoS One. 2015 Aug 7;10(8):e0134965. doi: 10.1371/journal.pone.0134965 (PMC4529239; doi:10.1371/journal.pone.0134965)
Supplement: S1 Archive — (ZIP) [file pone.0134965.s001.zip]

Archive with 2 entries (2 files):
- Supplemental table 2.ods
- Suppl_table_1.odt
