# Supplementary material for: Cancer Associated Fibroblasts in Stage I-IIIA NSCLC: Prognostic Impact and Their Correlations with Tumor Molecular Markers
Source: PLoS One. 2015 Aug 7;10(8):e0134965. doi: 10.1371/journal.pone.0134965 (PMC4529239; doi:10.1371/journal.pone.0134965)
Supplement: S1 Archive — (ZIP) [file pone.0134965.s001.zip › Supplemental table 2.ods]

## Sheet: Sheet1
Tumor	Stroma
VEGF-A	VEGF-A
VEGF-C	VEGF-C
VEGF-D	VEGF-D
VEGFR1	VEGFR1
VEGFR2	VEGFR2
VEGFR3	VEGFR3
PDGF-A	PDGF-A
PDGF-B	PDGF-B
PDGF-C	PDGF-C
PDGF-D	PDGF-D
PDGFR-α	PDGFR-α
PDGFR-β	PDGFR-β
FGF2	FGF2
FGFR1	FGFR1
Notch1
Notch4	Notch4
Jagged1	Jagged1
DLL4	DLL4
miR126
miR155	miR155
HIF1	HIF1
HIF2	HIF2
GLUT1
LDH5	LDH5
CAIX	CAIX
Ang1	Ang1
Ang2	Ang2
Ang4	Ang4
Tie2	Tie2
PHD1
PHD2
PHD3
FIH
MMP2	MMP2
MMP7
MMP9	MMP9
IntA5B1
miR182b
miR21	miR21
MCT1	MCT1
MCT2	MCT2
MCT3	MCT3
MCT4	MCT4
PGC1-α
miR210	miR210
Tum	Tum
End
Thro
D240	D240
CD34	CD34
Vessel_co_opt	Vessel_co_opt
CD4	CD4
CD45	CD45
CD8	CD8
CSF1R	CSF1R
MCSF	MCSF
CD68	CD68
CD20	CD20
CD56	CD56
CD1A	CD1A
CD3	CD3
CD138	CD138
	CD117
CXCL16	CXCL16
CXCR6	CXCR6
FOXP3	FOXP3
tAkt	tAkt
sAkt	sAkt
bAkt	bAkt
cAkt	cAkt
pi3k	pi3k
PTEN	PTEN
pHer1
pHer2
pHer3
Her4
NfKB	NfKB
Vimentin	Vimentin
Par6	Par6
APKc
E-cadherin
Fascin
TGF-β
Bad
	Masson
COX	COX
IGF1	IGF1
IGFBP	IGFBP
Dicer
Drosha
ERK3_N
ERK3_C
	ERK3
p27
p21
p16
tFOXO	tFOXO
pFOXO	pFOXO
Ki67	Ki67
SKB2
ME2
	agma
MET-k
MET-g
