# Supplementary material for: Cancer Associated Fibroblasts in Stage I-IIIA NSCLC: Prognostic Impact and Their Correlations with Tumor Molecular Markers
Source: PLoS One. 2015 Aug 7;10(8):e0134965. doi: 10.1371/journal.pone.0134965 (PMC4529239; doi:10.1371/journal.pone.0134965)
Supplement: S1 Archive — (ZIP) [file pone.0134965.s001.zip › Suppl_table_1.odt]

Supplemental table 1: Associations between FAP1 and α-SMA and clinicopathological markers in the overall cohort and in the SCC and ADC subgroups. Chi-square and Fishers exact tests.

ALL


SCC


ADC


FAP1

α-SMA

FAP1

α-SMA

FAP1

α-SMA


Low
High
P
Low
High
P
Low
High
P
Low
High
P
Low
High
P
Low
High
P
Age


0.051


0.722


0.330


0.977


0.026


0.104
 ≤65
51
170

156
71

23
82

73
33

27
71

71
31

 >65
47
249

206
102

29
147

127
55

13
83

57
42

Gender


0.625


0.195


1.000


0.410


0.277


0.028
 Female
34
132

108
62

13
59

54
19

20
60

45
38

 Male
64
287

254
111

39
170

146
69

20
94

83
35

ECOG


0.266


0.186


0.182


0.415


0.734


0.117
 0
60
240

208
102

27
127

112
46

27
92

73
49

 1
35
147

134
66

24
83

76
33

11
52

49
18

 2
3
32

20
16

1
19

12
9

2
10

6
6

Smoking


0.003


0.412


0.222


0.619


0.003


0.305
  Never
7
9

12
5

2
4

4
3

5
4

7
2

 Previous
41
130

113
64

21
75

68
32

18
47

38
29

 Present
50
280

237
104

29
150

128
53

17
103

83
42

Weigthhloss


0.035


0.836


0.087


1.000


0.532


1.000
 <10%
94
368

325
154

50
198

177
78

38
140

117
67

 ≥10%
4
50

36
19

2
30

22
10

2
14

11
6

Surgical procedure


0.132


0.078


0.349


0.070


0.323


0.456
 Wedge/Lobectomy
65
312

257
136

32
159

129
67

29
125

100
61

 Pulmonectomy
33
107

105
37

20
70

71
21

11
29

28
12

Margins


0.991


0.922


0.620


0.769


0.715


1.000
 Free
90
382

331
157

48
203

179
77

37
145

120
69

 Not free
8
37

31
16

4
26

21
11

3
9

8
4

Tstage


0.265


0.272


0.012


0.091


0.422


0.664
 I
39
124

118
50

25
56

65
18

12
60

44
30

 II
43
210

172
92

20
122

93
53

21
69

61
33

 III
15
80

66
31

7
48

39
17

6
24

21
10

 IV
1
5

6
0

0
3

3
0

1
1

2
0

Nstage


0.939


0.881


0.702


0.907


0.806


0.981
 0
66
287

246
117

34
160

135
62

28
101

85
48

 1
21
90

81
37

14
55

52
21

6
31

25
14

 2
11
42

35
19

4
14

13
5

6
22

18
11

Pstage


0.434


0.701


0.553


0.498


1.000


0.854
 I
50
196

175
80

25
99

90
36

21
80

66
39

 II
30
157

127
67

19
102

83
43

11
44

35
21

 IIIA
18
66

66
26

8
28

27
9

8
30

27
13

Histology


0.612


0.260


 SCC
52
229

200
88


 ADC
40
154

128
73


 LCC
6
36

34
12


Differentiation


0.340


0.491


0.307


0.374


0.021


0.685
 Poor
40
180

150
81

23
76

67
37

11
68

49
32

 Moderate
42
193

166
73

25
127

111
43

17
66

55
30

 Well
16
46

46
19

4
26

22
8

12
20

24
11

Vascular infiltration


0.775


0.874


0.662


0.058


1.000


0.123
 No
77
344

294
143

40
189

154
77

33
132

113
59

 Yes
19
75

66
30

12
44

46
11

5
22

13
14

Abbreviations: SCC, squamous-cell carcinoma; ADC, adenocarcinoma; LCC, large-cell undifferentiated carcinoma; FAP1, Fibroblast activating protein; α-SMA, alfa-smooth muscle actin
